# Supplementary material for: Altered Distribution of Unesterified Cholesterol among Lipoprotein Subfractions of Patients with Diabetes Mellitus Type 2
Source: Biomolecules. 2023 Mar 8;13(3):497. doi: 10.3390/biom13030497 (PMC10046057; doi:10.3390/biom13030497)
Supplement: Supplementary file 1 [file biomolecules-13-00497-s001.zip]

Archive with 1 entries (1 files):
- biomolecules-2129899-supplementary.xlsx
