# Supplementary material for: Altered Distribution of Unesterified Cholesterol among Lipoprotein Subfractions of Patients with Diabetes Mellitus Type 2
Source: Biomolecules. 2023 Mar 8;13(3):497. doi: 10.3390/biom13030497 (PMC10046057; doi:10.3390/biom13030497)
Supplement: Supplementary file 1 [file biomolecules-13-00497-s001.zip › biomolecules-2129899-supplementary.xlsx]

## Sheet: Tabelle1
abbreviations of NMR features
XXL-VLDL-P	Concentration of chylomicrons and extremely large VLDL particles
XXL-VLDL-L	Total lipids in chylomicrons and extremely large VLDL
XXL-VLDL-PL	Phospholipids in chylomicrons and extremely large VLDL
XXL-VLDL-C	Total cholesterol in chylomicrons and extremely large VLDL
XXL-VLDL-CE	Cholesterol esters in chylomicrons and extremely large VLDL
XXL-VLDL-FC	Free cholesterol in chylomicrons and extremely large VLDL
XXL-VLDL-TG	Triglycerides in chylomicrons and extremely large VLDL
XL-VLDL-P	Concentration of very large VLDL particles
XL-VLDL-L	Total lipids in very large VLDL
XL-VLDL-PL	Phospholipids in very large VLDL
XL-VLDL-C	Total cholesterol in very large VLDL
XL-VLDL-CE	Cholesterol esters in very large VLDL
XL-VLDL-FC	Free cholesterol in very large VLDL
XL-VLDL-TG	Triglycerides in very large VLDL
L-VLDL-P	Concentration of large VLDL particles
L-VLDL-L	Total lipids in large VLDL
L-VLDL-PL	Phospholipids in large VLDL
L-VLDL-C	Total cholesterol in large VLDL
L-VLDL-CE	Cholesterol esters in large VLDL
L-VLDL-FC	Free cholesterol in large VLDL
L-VLDL-TG	Triglycerides in large VLDL
M-VLDL-P	Concentration of medium VLDL particles
M-VLDL-L	Total lipids in medium VLDL
M-VLDL-PL	Phospholipids in medium VLDL
M-VLDL-C	Total cholesterol in medium VLDL
M-VLDL-CE	Cholesterol esters in medum VLDL
M-VLDL-FC	Free cholesterol in medium VLDL
M-VLDL-TG	Triglycerides in medium VLDL
S-VLDL-P	Concentration of small VLDL particles
S-VLDL-L	Total lipids in small VLDL
S-VLDL-PL	Phospholipids in small VLDL
S-VLDL-C	Total cholesterol in small VLDL
S-VLDL-CE	Cholesterol esters in small VLDL
S-VLDL-FC	Free cholesterol in small VLDL
S-VLDL-TG	Triglycerides in small VLDL
XS-VLDL-P	Concentration of very small VLDL particles
XS-VLDL-L	Total lipids in very small VLDL
XS-VLDL-PL	Phospholipids in very small VLDL
XS-VLDL-C	Total cholesterol in very small VLDL
XS-VLDL-CE	Cholesterol esters in very small VLDL
XS-VLDL-FC	Free cholesterol in very small VLDL
XS-VLDL-TG	Triglycerides in very small VLDL
IDL-P	Concentration of intermediate density lipoprotein (IDL) particles
IDL-L	Total lipids in IDL
IDL-PL	Phospholipids in IDL
IDL-C	Total cholesterol in IDL
IDL-CE	Cholesterol esters in IDL
IDL-FC	Free cholesterol in IDL
IDL-TG	Triglycerides in IDL
L-LDL-P	Concentration of large LDL particles
L-LDL-L	Total lipids in large LDL
L-LDL-PL	Phospholipids in large LDL
L-LDL-C	Total cholesterol in large LDL
L-LDL-CE	Cholesterol esters in large LDL
L-LDL-FC	Free cholesterol in large LDL
L-LDL-TG	Triglycerides in large LDL
M-LDL-P	Concentration of medium LDL particles
M-LDL-L	Total lipids in medium LDL
M-LDL-PL	Phospholipids in medium LDL
M-LDL-C	Total cholesterol in medium LDL
M-LDL-CE	Cholesterol esters in medium LDL
M-LDL-FC	Free cholesterol in medium LDL
M-LDL-TG	Triglycerides in medium LDL
S-LDL-P	Concentration of small LDL particles
S-LDL-L	Total lipids in small LDL
S-LDL-PL	Phospholipids in small LDL
S-LDL-C	Total cholesterol in small LDL
S-LDL-CE	Cholesterol esters in small LDL
S-LDL-FC	Free cholesterol in small LDL
S-LDL-TG	Triglycerides in small LDL
XL-HDL-P	Concentration of very large HDL particles
XL-HDL-L	Total lipids in very large HDL
XL-HDL-PL	Phospholipids in very large HDL
XL-HDL-C	Total cholesterol in very large HDL
XL-HDL-CE	Cholesterol esters in very large HDL
XL-HDL-FC	Free cholesterol in very large HDL
XL-HDL-TG	Triglycerides in very large HDL
L-HDL-P	Concentration of large HDL particles
L-HDL-L	Total lipids in large HDL
L-HDL-PL	Phospholipids in large HDL
L-HDL-C	Total cholesterol in large HDL
L-HDL-CE	Cholesterol esters in large HDL
L-HDL-FC	Free cholesterol in large HDL
L-HDL-TG	Triglycerides in large HDL
M-HDL-P	Concentration of medium HDL particles
M-HDL-L	Total lipids in medium HDL
M-HDL-PL	Phospholipids in medium HDL
M-HDL-C	Total cholesterol in medium HDL
M-HDL-CE	Cholesterol esters in medium HDL
M-HDL-FC	Free cholesterol in medium HDL
M-HDL-TG	Triglycerides in medium HDL
S-HDL-P	Concentration of small HDL particles
S-HDL-L	Total lipids in small HDL
S-HDL-PL	Phospholipids in small HDL
S-HDL-C	Total cholesterol in small HDL
S-HDL-CE	Cholesterol esters in small HDL
S-HDL-FC	Free cholesterol in small HDL
S-HDL-TG	Triglycerides in small HDL
VLDL-D	Mean diameter for VLDL particles
LDL-D	Mean diameter for LDL particles
HDL-D	Mean diameter for HDL particles
Serum-C	total cholesterol in serum
VLDL-C	total cholesterol in VLDL
Remnant-C	total cholesterol in remnants
LDL-C	total cholesterol in LDL
HDL-C	total cholesterol in total HDL
HDL2-C	total cholesterol in HDL2
HDL3-C	total cholesterol in HDL3
EstC	esterified cholesterol in serum
FreeC	free cholesterol in serum
Serum-TG	triglycerides in serum
VLDL-TG	triglycerides in VLDL
LDL-TG	triglycerides in LDL
HDL-TG	triglycerides in HDL
TotPG	Total phosphoglycerides
TG/PG	Ratio of triglycerides to phosphoglycerides
PC	Phosphatidylcholine and other cholines
SM	Sphingomyelins
TotCho	Total cholines
ApoA1	Apolipoprotein A1
ApoB	Apolipoprotein B
ApoB/ApoA1	Apolipoprotein B to Apolipoprotein A1 ratio
TotFA	Total fatty acids
UnSat	Estimated degree of unsaturation
DHA	22:6, docosahexaenoic acid
LA	18:2, linoleic acid
FAw3	omega-3 fatty acids
FAw6	omega-6 fatty acids
PUFA	polyunsaturated fatty acids
MUFA	Monounsaturated fatty acids; 16:1, 18:1
SFA	saturated fatty acids
DHA/FA	Ratio of 22:6 docosahexaenoic acid to total fatty acids
LA/FA	Ratio of 18:2 linoleic acid to total fatty acids
FAw3/FA	Ratio of omega-3 fatty acids to total fatty acids
FAw6/FA	Ratio of omega-6 fatty acids to total fatty acids
PUFA/FA	Ratio of polyunsaturated fatty acids to total fatty acids
MUFA/FA	Ratio of monounsaturated fatty acids to total fatty acids
SFA/FA	Ratio of saturated fatty acids to total fatty acids
Glc	glucose
Lac	lactate
Cit	citrulline
Ala	alanine
Gln	glutamine
His	histidine
Ile	isoleucine
Leu	leucine
Val	valine
Phe	phenylalanine
Tyr	tyrosine
Ace	acetate
AcAce	acetoacetate
bOHBut	3-hydroxybutyrate
Crea	creatinine
Alb	albumin
Gp	Glycoprotein acetyls, mainly a1-acid glycoprotein
other abbreviations
ALT	Alanine-Aminotransferase
AST	Aspartate-Aminotransferase
BCAA	branched-chain amino acids
BMI	body mass index
CETP	cholesteryl ester transfer protein
CRP:	C-reactive protein
eGFR:	estimated glomerular filtration rate
GGT:	Gamma - Glutamyltransferase
Hb:	Haemoglobin
HbA1c.IFCC:	Haemoglobin A1c (=glycated haemoglobin) standardized by the International Federation of Clinical Chemistry and Laboratory Medicine Working Group
LCAT:	Lecithin:cholesterol acyltransferase
Lp(a):	Lipoprotein(a)
LPL:	lipoprotein lipase
MCH:	mean corpuscular haemoglobin
MCHC:	mean corpuscular haemoglobin concentration
MCV:	mean corpuscular volume
RDW:	red blood cell distribution width
